# Supplementary material for: Prognosis Prediction Model After Upfront Surgery for Resectable Pancreatic Ductal Adenocarcinoma: A Multicenter Study (OS-HBP-2)
Source: Cancers (Basel). 2025 Nov 18;17(22):3694. doi: 10.3390/cancers17223694 (PMC12651716; doi:10.3390/cancers17223694)
Supplement: Supplementary file 1 [file cancers-17-03694-s001.zip]

Archive with 1 entries (1 files):
- cancers-3965592-supplementary.pdf
